# Supplementary material for: Comparative Analysis of Petaurus Cryptic Species of ‘Sugar Glider’ from Australia and New Guinea Using 3D Geometric Morphometrics
Source: Animals (Basel). 2024 Dec 20;14(24):3680. doi: 10.3390/ani14243680 (PMC11672710; doi:10.3390/ani14243680)
Supplement: Supplementary file 1 [file animals-14-03680-s001.zip]

Archive with 1 entries (1 files):
- animals-3334808-supplementary.pdf
